# Supplementary material for: Robustness of Distinctive Facial Features in Prader-Willi Syndrome: A Stereophotogrammetric Analysis and Association with Clinical and Biochemical Markers in Adult Individuals
Source: Biology (Basel). 2022 Jul 30;11(8):1148. doi: 10.3390/biology11081148 (PMC9405094; doi:10.3390/biology11081148)
Supplement: Supplementary file 1 [file biology-11-01148-s001.zip]

Archive with 3 entries (2 files):
- biology-1755462-supplementary/
- biology-1755462-supplementary/Figure S1.pdf
- biology-1755462-supplementary/Table S1.pdf
